# Supplementary material for: Biochemical Diversity and Nutraceutical Potential of Medicinal Plant-Based Herbal Teas from Southwestern Türkiye
Source: Plants (Basel). 2026 Jan 1;15(1):125. doi: 10.3390/plants15010125 (PMC12787651; doi:10.3390/plants15010125)
Supplement: Supplementary file 1 [file plants-15-00125-s001.zip]

Archive with 1 entries (1 files):
- plants-3940953-supplementary.pdf
